# Supplementary material for: Pilot Study on Risk Perception in Practices with Medical Cyclotrons in Radiopharmaceutical Centers in Latin American Countries: Diagnosis and Corrective Measures
Source: Int J Environ Res Public Health. 2025 Dec 18;22(12):1885. doi: 10.3390/ijerph22121885 (PMC12732775; doi:10.3390/ijerph22121885)
Supplement: Supplementary file 1 [file ijerph-22-01885-s001.zip]

Archive with 1 entries (1 files):
- ijerph-3909116-supplementary.pdf
